# Supplementary material for: Exercise Training-Induced Extracellular Matrix Protein Adaptation in Locomotor Muscles: A Systematic Review
Source: Cells. 2021 Apr 26;10(5):1022. doi: 10.3390/cells10051022 (PMC8146973; doi:10.3390/cells10051022)
Supplement: Supplementary file 1 [file cells-10-01022-s001.zip]

Archive with 1 entries (1 files):
- cells-1184465-supplementary.pdf
